# Supplementary material for: TGF-β Type II Receptor Punt Suppresses Antimicrobial Peptide Expression and Influences Development in Tribolium castaneum
Source: Insects. 2023 Jun 2;14(6):515. doi: 10.3390/insects14060515 (PMC10299313; doi:10.3390/insects14060515)
Supplement: Supplementary file 1 [file insects-14-00515-s001.zip]

Archive with 1 entries (1 files):
- insects-2372673-supplementary.pdf
